# Supplementary material for: Sequencing of cerebrospinal fluid in non‐small‐cell lung cancer patients with leptomeningeal metastasis: A systematic review
Source: Cancer Med. 2022 Aug 24;12(3):2248–61. doi: 10.1002/cam4.5163 (PMC9939157; doi:10.1002/cam4.5163)
Supplement: Supplementary file 2 — Table S1 [file CAM4-12-2248-s002.xlsx]

## Sheet: Table S1
	Supplementary Table S1. Summary of risk of bias (the Joanna Briggs Institute Prevalence Critical Appraisal Tool)
		Q1a	Q2b	Q3c	Q4d	Q5e	Q6f	Q7g	Q8h	Q9i	Q10j	Overall riskk
	Jiang et al (2017)											LOW
	Li et al (2018)											LOW
	Ma et al (2019)											LOW
	Zheng et al (2019)											LOW
	Ying et al (2019)											LOW
	Zhao et al (2020)											LOW
	Wang et al (2021)											LOW
	Frankel et al (2018)											MODERATE
	Xu et al (2018)											LOW
	Ge et al (2019)											MODERATE
	Li et al (2019)											LOW
	Huang et al (2019)											LOW
	Ma et al (2020)											LOW
	Chiang et al (2021)											LOW
	Bussel et al (2020)											LOW
	Choi et al (2020)											LOW
	Liu et al (2021)											MODERATE
	aQ1. Was the sample representative of the target population?										Judgement
	bQ2. Were study participants recruited in an appropriate way?											No
	cQ3. Was the sample size adequate?
	dQ4. Were the study subjects and the setting described in detail?											Yes
	eQ5. Was the data analysis conducted with sufficient coverage of the identified sample?											Not appliable
	fQ6. Were objective, standard criteria used for the measurement of the condition?
	gQ7. Was the condition measured reliably?
	hQ8. Was there appropriate statistical analysis?
	i Q9.Are all important confounding factors/subgroups/differences identified and accounted for?
	j Q9.Were subpopulations identified using objective criteria?
	k The studies’ risk of bias was characterized as High when the study reaches up to 49% scores of “yes,” Moderate when the study had 50% to 69% “yes” scores, and Low when the study had more than 70% “yes” scores (the Not Applicable and Unclear items were excluded from the sum).

## Sheet: Table S2
	Supplementary Table S2. Subtypes of EGFR mutations
	Author	Number of pts	Number of pts with EGFR mutations in CSF	Mutation subtypes	TKI naive	1st-2nd TKI	3rd TKI	Unknown TKI status	Total
	Jiang et al (2017)	19	15	L858R	-	6	-	-	6
				19del	-	7	-	-	7
				20ins	1	-	-	-	1
	Li et al (2018)*	26	26	L858R		7	-	-	7
				19del	2	16	-	-	18
				20ins			-	-
				L861Q	1				1
				T790M	-	6	1	-	7
				C797S	-	-	2	-	2
	Xu et al (2018)	49	40	L858R	8	14		-	22
				19del	9	10		-	19
				G719X	1	1		-	2
				L861Q	1	0		-	1
				T790M	-	1		-	1
	Ying et al (2019)	92	58	L858R	-	-	-	26	26
				19del	-	-	-	25	25
				20ins	-	-	-	5	5
				T790M	-	-	-	3	3
	Zhao et al (2020)	42	36	L858R	2	4		-	6
				19del	-	3		-	3
				E709A	-	1		-	1
				T790M	-	2		-	2
	Choi et al (2021)	11	7	L858R	-	-	1	-	1
				19del	-	-	4	-	4
				T790M	-	-	2	-	2
				C797S	-	-	4	-	4
	Wang et al (2021)	124	61	L858R	-	-	-	36	36
				19del	-	-	-	32	32
				other types	-	-	-	5	5
				T790M	11	-	-	-	11
	Frankel et al (2018)	5	3	L858R	-	-	-	1	1
				19del	-	-	-	2	2
	Ge et al (2019)	18	10	L858R	-	-	-	5	5
				19del	-	-	-	4	4
				E746V	-	-	-	1	1
	Li et al (2019)	32	26	L858R	3	9	1	-	13
				19del	-	9	1	-	10
				20ins	1	-	-	-	1
				18ins	-	1	-	-	1
				T790M	-	2	-	-	2
				C797S	-	-	1	-	1
	Huang et al (2019)	15	10	L858R	-	3	-	3	6
				19del	-	1	-	3	4
				T790M	-	2	-	-	2
	Ma et al (2020)	11	9	L858R	-	1	-	-	1
				19del	-	2	-	-	2
				G757R	-	1	-	-	1
				L861Q	-	2	-	-	2
				G719A	1	2	-	-	3
	Chiang et al (2021)	48	48	L858R	-	-	-	12	12
				19del	-	-	-	13	13
				uncommon	-	-	-	8	8
				T790M	-	-	3	4	7
	Bussel et al (2020)	7	6	L858R	-	-	-	2	2
				19del	-	-	-	3	3
				T790M	-	-	-	1	1
	Liu et al (2021)	26	22	L858R	3	11		-	14
				19del	3	6		-	9
				T790M	-	4		-	4
	Table S2: The subtypes of EGFR mutations. A total of fifteen studies included. Zheng et al (2019) was excluded because it focused on ALK mutations and Ma et al (2019) was excluded because of duplicated data. *The 19del and 20ins subtypes from Li et al (2018) did not presented respectively, so the patients were excluded when calculated the ratio of 19del and 20ins. Abbreviations: Pts, patients. TK…

## Sheet: Table S3
	Supplementary Table S3. Other driver gene and drug-resistant mutations
	Gene		Jiang et al (2017)	Li et al (2018)	Xu et al (2018)	Ma et al (2019)	Zheng et al (2019)	Ying et al (2019)	Zhao et al (2020)	Choi et al (2021)	Wang et al (2021)	Frankel et al (2018)	Ge et al (2019)	Total
			n=19	n=26	n=49	n=11	n=12	n=92	n=42	n=11	n=124	n=6	n=18	n=201
	MET	NK			2			3			1			6
		amplification	2	11			1	16		2	5			37
		exon11 F839L	1											1
	ALK	NK						2						2
		fusion					8	5						13
		GPD2-ALK					1							1
		MTA3-ALK					1							1
		FSHR-ALK					1							1
		HIP1-ALK					1							1
		LOC101929378a-ALK					1							1
		LOC728730a-ALK					1							1
		C1156F					1							1
		A1043N					1							1
		C1156F					1							1
		G1202R					1							1
		G689R											1	1
		amplification		3			2	2						7
	ERBB2	NK			1	1		5			3			10
		amplification		3				1			2			6
		deletion						1						1
		exon8 T328fs	1											1
	KRAS	NK							2					2
		amplification		3				2						5
		deletion		1										1
		G12S										2		2
	ROS1	NK						1			5			6
		exon7 W215X	1											1
		deletion					1							1
	BRAF	amplification		4				5	4					13
		deletion		1										1
	RET	NK					1		2					3
		fusion						1						1
		deletion		1										1
	NTRK1	NK						1						1
		amplification		4				11			7			22
	Total													155
	Table S3: Other driver gene and drug-resistant mutations. A total of 11 studies reported copy number variations in MET, ALK, ERBB2, KRAS, ROS1, BRAF, RET and NTRK1. Abbreviations: NK: The specific mutation subtypes were not reported.

## Sheet: Table S4
	Supplementary Table S4. Copy number variations
	Gene	Jiang et al (2017)		Li et al (2018)		Zheng et al (2019)		Ying et al (2019)		Zhao et al (2020)		Choi et al (2021)		Wang et al (2021)		Total
		n=19		n=26		n=12		n=92		n=42		n=11		n=124		n=326
		N	%	N	%	N	%	N	%	N	%	N	%	N	%
	EGFR	1	0.0526316	13	0.5	2	0.166667	11	0.119565	2	0.047619	-	-	22	0.177419	51
	TP53	-	-	7	0.269231	2	0.166667	13	0.141304	-	-	-	-	21	0.169355	43
	MYC	-	-	15	0.576923	2	0.166667	4	0.0434783	-	-	-	-	18	0.145161	39
	MET	2	0.105263	11	0.423077	1	0.0833333	16	0.173913	-	-	2	0.181818	5	0.0403226	37
	RB1	-	-	2	0.0769231	1	0.0833333	4	0.0434783	-	-	-	-	22	0.177419	29
	CDKN2A	-	-	11	0.423077	2	0.166667	9	0.0978261	6	0.142857	-	-	-	-	28
	NTRK1	-	-	4	0.153846	-	-	11	0.119565	-	-	-	-	7	0.0564516	22
	NKX2-1	-	-	-	-	-	-	-	-	2	0.047619	-	-	15	0.120968	17
	CDK4	-	-	6	0.230769	-	-	6	0.0652174	3	0.0714286	-	-	-	-	15
	FGFR1	-	-	11	0.423077	-	-	4	0.0434783	-	-	-	-	-	-	15
	RICTOR	-	-	-	-	-	-	-	-	-	-	-	-	15	0.120968	15
	BRAF	-	-	5	0.192308	-	-	5	0.0543478	4	0.0952381	-	-	-	-	14
	SMAD4	-	-	9	0.346154	-	-	4	0.0434783	1	0.0238095	-	-	-	-	14
	CCND1	-	-	6	0.230769	2	0.166667	4	0.0434783	-	-	-	-	-	-	12
	FGF3	-	-	5	0.192308	2	0.166667	5	0.0543478	-	-	-	-	-	-	12
	CDK6	-	-	8	0.307692	1	0.0833333	2	0.0217391	-	-	-	-	-	-	11
	POM121L12	-	-	6	0.230769	-	-	5	0.0543478	-	-	-	-	-	-	11
	FGF19	-	-	5	0.192308	1	0.0833333	3	0.0326087	-	-	-	-	-	-	9
	FGF4	-	-	2	0.0769231	2	0.166667	4	0.0434783	-	-	-	-	-	-	8
	AKT3	-	-	-	-	-	-	-	-	-	-	-	-	7	0.0564516	7
	ALK	-	-	3	0.115385	2	0.166667	2	0.0217391	-	-	-	-	-	-	7
	CSMD3	-	-	6	0.230769	1	0.0833333	-	-	-	-	-	-	-	-	7
	ERBB2	-	-	3	0.115385	-	-	2	0.0217391	-	-	-	-	2	0.016129	7
	KEAP1	-	-	5	0.192308	1	0.0833333	1	0.0108696	-	-	-	-	-	-	7
	TERT	-	-	-	-	-	-	-	-	-	-	-	-	7	0.0564516	7
	IL7R	-	-	-	-	-	-	-	-	-	-	-	-	6	0.0483871	6
	KRAS	-	-	4	0.153846	-	-	2	0.0217391	-	-	-	-	-	-	6
	MCL1	-	-	-	-	-	-	-	-	-	-	-	-	6	0.0483871	6
	AKT2	-	-	-	-	-	-	-	-	-	-	-	-	5	0.0403226	5
	NAV3	-	-	2	0.0769231	1	0.0833333	2	0.0217391	-	-	-	-	-	-	5
	STK11	-	-	5	0.192308	-	-	-	-	-	-	-	-	-	-	5
	APC	-	-	2	0.0769231	1	0.0833333	1	0.0108696	-	-	-	-	-	-	4
	AR	-	-	-	-	-	-	1	0.0108696	3	0.0714286	-	-	-	-	4
	BRCA1	-	-	3	0.115385	-	-	1	0.0108696	-	-	-	-	-	-	4
	CD274	-	-	-	-	-	-	-	-	4	0.0952381	-	-	-	-	4
	NOTCH1	-	-	2	0.0769231	-	-	-	-	2	0.047619	-	-	-	-	4
	OR4A15	-	-	2	0.0769231	-	-	2	0.0217391	-	-	-	-	-	-	4
	OR6F1	-	-	3	0.115385	1	0.0833333	-	-	-	-	-	-	-	-	4
	SPTA1	-	-	4	0.153846	-	-	-	-	-	-	-	-	-	-	4
	AKT1	-	-	3	0.115385	-	-	-	-	-	-	-	-	-	-	3
	BRINP3	-	-	-	-	1	0.0833333	2	0.0217391	-	-	-	-	-	-	3
	KMT2D	-	-	3	0.115385	-	-	-	-	-	-	-	-	-	-	3
	PDCD1LG2	-	-	-	-	-	-	-	-	3	0.0714286	-	-	-	-	3
	PIK3R1	-	-	2	0.0769231	-	-	1	0.0108696	-	-	-	-	-	-	3
	FGFR3	-	-	2	0.0769231	-	-	-	-	-	-	-	-	-	-	2
	GATA3	-	-	2	0.0769231	-	-	-	-	-	-	-	-	-	-	2
	KDM5A	-	-	2	0.0769231	-	-	-	-	-	-	-	-	-	-	2
	MDM2	-	-	-	-	-	-	-	-	2	0.047619	-	-	-	-	2
	MTOR	-	-	2	0.0769231	-	-	-	-	-	-	-	-	-	-	2
	OR4C6	-	-	2	0.0769231	-	-	-	-	-	-	-	-	-	-	2
	OR5L2	-	-	2	0.0769231	-	-	-	-	-	-	-	-	-	-	2
	SOX2	-	-	2	0.0769231	-	-	-	-	-	-	-	-	-	-	2
	ABCB1	-	-	-	-	-	-	-	-	-	-	-	-	1	0.00806452	1
	APEXI	-	-	-	-	-	-	-	-	1	0.0238095	-	-	-	-	1
	ARID1A	-	-	1	0.0384615	-	-	-	-	-	-	-	-	-	-	1
	CSNK2A1	-	-	-	-	-	-	-	-	1	0.0238095	-	-	-	-	1
	ERBB3	-	-	1	0.0384615	-	-	-	-	-	-	-	-	-	-	1
	IL6	-	-	-	-	-	-	-	-	1	0.0238095	-	-	-	-	1
	JAK2	-	-	-	-	-	-	-	-	1	0.0238095	-	-	-	-	1
	MYCN	-	-	1	0.0384615	-	-	-	-	-	-	-	-	-	-	1
	PTEN	-	-	1	0.0384615	-	-	-	-	-	-	-	-	-	-	1
	RET	-	-	1	0.0384615	-	-	-	-	-	-	-	-	-	-	1
	ROS1	-	-	-	-	1	0.0833333	-	-	-	-	-	-	-	-	1
	VHL	-	-	-	-	-	-	-	-	1	0.0238095	-	-	-	-	1
	Table S4: Copy number variations. A total of seven studies reported copy number variations of 64 genes. The number of patients with copy number variations were presented in the table. The percenatge means the number of patients with copy number variations divided by the total number of patients.

## Sheet: Table S5
	Supplementary Table S5. Alternated genes detected from sequencing of gene panels
	Gene	Jiang et al (2017)		Li et al (2018)		Ma et al (2019)		Zheng et al (2019)		Ying et al (2019)		Zhao et al (2020)		Wang et al (2021)		Total
		n=19		n=26		n=11		n=12		n=92		n=42		n=124
		N	%	N	%	N	%	N	%	N	%	N	%	N	%
	EGFR	13	0.684211	26	1	10	0.909091	2	0.166667	44	0.478261	36	0.857143	61	0.491935	192
	TP53	-	-	21	0.807692	5	0.454545	5	0.416667	36	0.391304	36	0.857143	60	0.483871	163
	MYC	-	-	17	0.653846	-	-	2	0.166667	4	0.0434783	-	-	21	0.169355	44
	CDKN2A	-	-	12	0.461538	-	-	3	0.25	9	0.0978261	18	0.428571	-	-	42
	MET	2	0.105263	13	0.5	2	0.181818	1	0.0833333	16	0.173913	-	-	5	0.0403226	39
	RB1	-	-	4	0.153846	-	-	1	0.0833333	5	0.0543478	2	0.047619	26	0.209677	38
	PTEN	-	-	1	0.0384615	1	0.0909091	-	-	2	0.0217391	27	0.642857	-	-	31
	APC	-	-	3	0.115385	2	0.181818	1	0.0833333	7	0.076087	16	0.380952	-	-	29
	NOTCH1	-	-	2	0.0769231	1	0.0909091	-	-	2	0.0217391	13	0.309524	5	0.0403226	23
	ALK	2	0.105263	3	0.115385	-	-	9	0.75	8	0.0869565	-	-	-	-	22
	SMAD4	-	-	9	0.346154	2	0.181818	-	-	5	0.0543478	1	0.0238095	5	0.0403226	22
	NTRK1	-	-	4	0.153846	-	-	-	-	8	0.0869565	-	-	7	0.0564516	19
	NKX2-1	-	-	-	-	-	-	-	-	-	-	2	0.047619	15	0.120968	17
	RICTOR	-	-	-	-	-	-	-	-	-	-	-	-	17	0.137097	17
	CTNNB1	-	-	1	0.0384615	1	0.0909091	-	-	5	0.0543478	3	0.0714286	6	0.0483871	16
	ERBB2	1	0.0526316	3	0.115385	1	0.0909091	-	-	6	0.0652174	-	-	5	0.0403226	16
	POM121L12	-	-	8	0.307692	-	-	-	-	8	0.0869565	-	-	-	-	16
	CDK4	-	-	6	0.230769	-	-	-	-	6	0.0652174	3	0.0714286	-	-	15
	FGFR1	-	-	11	0.423077	-	-	-	-	4	0.0434783	-	-	-	-	15
	BRAF	-	-	5	0.192308	-	-	-	-	5	0.0543478	4	0.0952381	-	-	14
	TET2	-	-	-	-	-	-	-	-	-	-	14	0.333333	-	-	14
	GNAQ	-	-	-	-	-	-	-	-	-	-	13	0.309524	-	-	13
	CCND1	-	-	6	0.230769	-	-	2	0.166667	4	0.0434783	-	-	-	-	12
	FGF3	-	-	5	0.192308	-	-	2	0.166667	5	0.0543478	-	-	-	-	12
	CDK6	-	-	8	0.307692	-	-	1	0.0833333	2	0.0217391	-	-	-	-	11
	FGF19	-	-	5	0.192308	-	-	1	0.0833333	3	0.0326087	-	-	-	-	9
	ROS1	1	0.0526316	1	0.0384615	-	-	1	0.0833333	1	0.0108696	-	-	5	0.0403226	9
	VHL	-	-	-	-	-	-	-	-	-	-	9	0.214286	-	-	9
	BRCA1	-	-	4	0.153846	-	-	-	-	2	0.0217391	2	0.047619	-	-	8
	FGF4	-	-	2	0.0769231	-	-	2	0.166667	4	0.0434783	-	-	-	-	8
	KEAP1	-	-	5	0.192308	-	-	1	0.0833333	2	0.0217391	-	-	-	-	8
	KIT	-	-	-	-	5	0.454545	-	-	-	-	3	0.0714286	-	-	8
	KRAS	-	-	4	0.153846	-	-	-	-	2	0.0217391	2	0.047619	-	-	8
	STK11	-	-	6	0.230769	1	0.0909091	-	-	-	-	1	0.0238095	-	-	8
	AKT3	-	-	-	-	-	-	-	-	-	-	-	-	7	0.0564516	7
	BRCA2	-	-	-	-	-	-	-	-	-	-	7	0.166667	-	-	7
	CSMD3	-	-	6	0.230769	-	-	1	0.0833333	-	-	-	-	-	-	7
	EML4	2	0.105263	-	-	-	-	5	0.416667	-	-	-	-	-	-	7
	IL7R	-	-	-	-	-	-	-	-	-	-	-	-	7	0.0564516	7
	PIK3R1	-	-	3	0.115385	-	-	-	-	3	0.0326087	1	0.0238095	-	-	7
	TERT	-	-	-	-	-	-	-	-	-	-	-	-	7	0.0564516	7
	AKT2	-	-	-	-	-	-	-	-	-	-	-	-	6	0.0483871	6
	MCL1	-	-	-	-	-	-	-	-	-	-	-	-	6	0.0483871	6
	NAV3	-	-	2	0.0769231	-	-	1	0.0833333	3	0.0326087	-	-	-	-	6
	PIK3CA	1	0.0526316	-	-	3	0.272727	-	-	-	-	2	0.047619	-	-	6
	PTCH1	-	-	-	-	-	-	-	-	-	-	6	0.142857	-	-	6
	ABCB1	-	-	-	-	-	-	-	-	-	-	-	-	5	0.0403226	5
	AR	-	-	-	-	-	-	-	-	2	0.0217391	3	0.0714286	-	-	5
	CBL	-	-	-	-	-	-	-	-	-	-	5	0.119048	-	-	5
	MLH1	-	-	-	-	1	0.0909091	-	-	-	-	4	0.0952381	-	-	5
	OR4A15	-	-	2	0.0769231	-	-	-	-	3	0.0326087	-	-	-	-	5
	PKHD1	-	-	-	-	-	-	-	-	-	-	-	-	5	0.0403226	5
	AKT1	-	-	3	0.115385	-	-	-	-	-	-	1	0.0238095	-	-	4
	ATM	-	-	-	-	1	0.0909091	-	-	-	-	3	0.0714286	-	-	4
	CD274	-	-	-	-	-	-	-	-	-	-	4	0.0952381	-	-	4
	CSNK2A1	-	-	-	-	-	-	-	-	-	-	4	0.0952381	-	-	4
	KDR	-	-	-	-	2	0.181818	-	-	-	-	2	0.047619	-	-	4
	NRAS	-	-	-	-	-	-	-	-	-	-	4	0.0952381	-	-	4
	OR6F1	-	-	3	0.115385	-	-	1	0.0833333	-	-	-	-	-	-	4
	RET	1	0.0526316	1	0.0384615	-	-	-	-	-	-	2	0.047619	-	-	4
	SPTA1	-	-	4	0.153846	-	-	-	-	-	-	-	-	-	-	4
	TSC2	-	-	-	-	-	-	-	-	-	-	4	0.0952381	-	-	4
	BRINP3	-	-	-	-	-	-	1	0.0833333	2	0.0217391	-	-	-	-	3
	CDH18	-	-	-	-	-	-	-	-	3	0.0326087	-	-	-	-	3
	FGFR3	-	-	2	0.0769231	-	-	-	-	-	-	1	0.0238095	-	-	3
	JAK3	-	-	-	-	1	0.0909091	-	-	-	-	2	0.047619	-	-	3
	KMT2D	-	-	3	0.115385	-	-	-	-	-	-	-	-	-	-	3
	MSH2	-	-	-	-	-	-	-	-	-	-	3	0.0714286	-	-	3
	PDCD1LG2	-	-	-	-	-	-	-	-	-	-	3	0.0714286	-	-	3
	ABL1	-	-	-	-	1	0.0909091	-	-	-	-	1	0.0238095	-	-	2
	DDR2	-	-	-	-	-	-	-	-	-	-	2	0.047619	-	-	2
	DNMT3A	-	-	-	-	-	-	-	-	-	-	2	0.047619	-	-	2
	FBXW7	-	-	-	-	2	0.181818	-	-	-	-	-	-	-	-	2
	GATA3	-	-	2	0.0769231	-	-	-	-	-	-	-	-	-	-	2
	HRAS	-	-	-	-	-	-	-	-	-	-	2	0.047619	-	-	2
	IFITM1	-	-	-	-	-	-	-	-	-	-	2	0.047619	-	-	2
	JAK2	-	-	-	-	-	-	-	-	-	-	2	0.047619	-	-	2
	KDM5A	-	-	2	0.0769231	-	-	-	-	-	-	-	-	-	-	2
	MAP2K1	-	-	-	-	-	-	-	-	-	-	2	0.047619	-	-	2
	MDM2	-	-	-	-	-	-	-	-	-	-	2	0.047619	-	-	2
	MPL	-	-	-	-	-	-	-	-	-	-	2	0.047619	-	-	2
	MTOR	-	-	2	0.0769231	-	-	-	-	-	-	-	-	-	-	2
	MYCN	-	-	1	0.0384615	-	-	-	-	-	-	1	0.0238095	-	-	2
	NFE2L2	-	-	-	-	-	-	1	0.0833333	-	-	1	0.0238095	-	-	2
	OR2T4	-	-	-	-	-	-	-	-	2	0.0217391	-	-	-	-	2
	OR4C6	-	-	2	0.0769231	-	-	-	-	-	-	-	-	-	-	2
	OR5L2	-	-	2	0.0769231	-	-	-	-	-	-	-	-	-	-	2
	PTPN11	-	-	-	-	-	-	-	-	-	-	2	0.047619	-	-	2
	SMARCB1	-	-	-	-	2	0.181818	-	-	-	-	-	-	-	-	2
	SMO	-	-	-	-	-	-	-	-	-	-	2	0.047619	-	-	2
	SOX2	-	-	2	0.0769231	-	-	-	-	-	-	-	-	-	-	2
	THSD7A	-	-	1	0.0384615	-	-	1	0.0833333	-	-	-	-	-	-	2
	TSC1	-	-	-	-	-	-	-	-	-	-	2	0.047619	-	-	2
	WT1	-	-	-	-	-	-	-	-	-	-	2	0.047619	-	-	2
	APEXI	-	-	-	-	-	-	-	-	-	-	1	0.0238095	-	-	1
	ARID1A	-	-	1	0.0384615	-	-	-	-	-	-	-	-	-	-	1
	BAP1	-	-	-	-	-	-	-	-	-	-	1	0.0238095	-	-	1
	BCL9	-	-	-	-	-	-	-	-	-	-	1	0.0238095	-	-	1
	CCNE1	-	-	-	-	-	-	-	-	-	-	1	0.0238095	-	-	1
	CDH1	-	-	-	-	-	-	-	-	-	-	1	0.0238095	-	-	1
	CSF1R	-	-	-	-	-	-	-	-	-	-	1	0.0238095	-	-	1
	ERBB3	-	-	1	0.0384615	-	-	-	-	-	-	-	-	-	-	1
	ERBB4	-	-	-	-	1	0.0909091	-	-	-	-	-	-	-	-	1
	ESR1	-	-	-	-	-	-	-	-	-	-	1	0.0238095	-	-	1
	FGFR4	-	-	-	-	-	-	-	-	-	-	1	0.0238095	-	-	1
	FLT3	-	-	-	-	-	-	-	-	-	-	1	0.0238095	-	-	1
	FSHR	-	-	-	-	-	-	1	0.0833333	-	-	-	-	-	-	1
	GFRAL	-	-	1	0.0384615	-	-	-	-	-	-	-	-	-	-	1
	GNA11	-	-	-	-	-	-	-	-	-	-	1	0.0238095	-	-	1
	GPD2	-	-	-	-	-	-	1	0.0833333	-	-	-	-	-	-	1
	HIP1	-	-	-	-	-	-	1	0.0833333	-	-	-	-	-	-	1
	IL6	-	-	-	-	-	-	-	-	-	-	1	0.0238095	-	-	1
	MAP2K2	-	-	-	-	-	-	-	-	-	-	1	0.0238095	-	-	1
	MTA3	-	-	-	-	-	-	1	0.0833333	-	-	-	-	-	-	1
	NF1	-	-	-	-	-	-	-	-	-	-	1	0.0238095	-	-	1
	NF2	-	-	-	-	-	-	-	-	-	-	1	0.0238095	-	-	1
	SNTG1	-	-	1	0.0384615	-	-	-	-	-	-	-	-	-	-	1
	SPOP	-	-	1	0.0384615	-	-	-	-	-	-	-	-	-	-	1
	TNR	-	-	1	0.0384615	-	-	-	-	-	-	-	-	-	-	1
	TRPC5	-	-	-	-	-	-	1	0.0833333	-	-	-	-	-	-	1
	Table S5:Alternated genes from sequencing of gene panels. A total of seven studies reported 120 alternated genes. The number of patients with alternations were presented in the table. The percenatge means the number of patients with alternations divided by the total number of patients. The genes in red color are the same genes with the 25 most frequently mutated genes in the pan-lung cancer from …
